# Supplementary material for: Utilization of Maternal Health Care Among Immigrant Mothers in New York City, 2016–2018
Source: J Urban Health. 2021 Nov 22;98(6):711–26. doi: 10.1007/s11524-021-00584-5 (PMC8688674; doi:10.1007/s11524-021-00584-5)
Supplement: Supplementary file 1 — Supplementary file1 (XLSX 14 kb) [file 11524_2021_584_MOESM1_ESM.xlsx]

## Sheet: Supp. Table A1
Supplemental Table A1. Unadjusted Preconception Outcomes for Women Giving Birth in NYC, Immigrants Compared to U.S.-Born
	No healthcare visit 12 months before pregnancy		No primary care visit (family doctor or OB/GYN)		No regular checkup with family doctor		No regular checkup with OB/GYN		No visit for dental cleaning
Overall	%	95% CI	%	95% CI	%	95% CI	%	95% CI	%	95% CI
U.S.-born	26.8	24.7-29.0	35	32.7-37.4	56.6	54.2-59.0	45.2	42.8-47.7	53.1	50.6-55.5
Immigrant	42.7	40.4-45.1	48.7	46.4-51.0	62.2	59.9-64.4	63.9	61.6-66.1	71.6	69.4-73.6
Years in the U.S.
0-4 years	48.2	43.7-52.8	54.6	50.1-58.9	67.8	63.6-71.9	72.9	68.8-76.6	78.8	74.9-82.2
5-9 years	43.7	39.1-48.4	48.2	43.6-52.9	60.1	55.5-64.6	64.1	59.5-68.4	71	66.6-75.0
10+ years	38.5	35.1-41.9	45.1	41.7-48.5	59.6	56.2-63.0	58.1	54.7-61.4	67.4	64.1-70.5
World Bank Region
Caribbean	39	34.2-44.0	41.2	36.4-46.1	55.1	50.1-60.0	56.3	51.3-61.1	66.4	61.5-70.9
Central America	66.3	60.1-72.0	71.9	66.0-77.1	79.7	74.3-84.3	81.8	76.5-86.1	83.4	78.2-87.5
South America	44.3	37.8-50.9	52	45.4-58.5	63.2	56.6-69.3	65.6	59.2-71.5	71.3	65.0-76.9
Europe + Central Asia	30.1	24.7-36.2	39.9	34.0-46.2	60.2	53.9-66.1	54.9	48.7-61.0	58	51.8-64.0
Middle East + N. Africa	33.8	23.7-45.6	43.1	32.1-54.7	53.5	41.9-64.7	62.3	50.6-72.8	67.8	56.3-77.5
Sub-Saharan Africa	46.2	36.4-56.2	50.9	41.1-60.7	61.7	51.6-70.8	73.3	63.7-81.1	81.9	73.1-88.3
South Asia	51.8	44.2-59.3	55	47.6-62.2	65.1	57.7-71.7	72.9	65.9-79.0	83.8	77.6-88.5
East Asia + Pacific	35.4	30.1-41.1	42.7	37.2-48.4	57.6	52.0-63.1	59.4	53.7-64.7	72.1	66.9-76.9
World Bank Income
Low Income	41.4	32.7-50.6	45.5	36.7-54.5	54.1	45.1-62.9	63.6	54.6-71.8	73.8	65.0-81.0
Lower-Middle Income	48.7	43.6-53.9	53.8	48.7-58.8	62.8	57.8-67.6	74.2	69.5-78.4	80.1	75.8-83.9
Upper-Middle Income	45.2	42.1-48.2	50.7	47.6-53.7	63.8	60.9-66.7	63.8	60.9-66.7	72.4	69.6-75.0
High Income	21.4	16.5-27.3	31.4	25.7-37.8	57.1	50.6-63.3	45.6	39.2-52.1	51.2	44.7-57.6
