# Supplementary material for: Utilization of Maternal Health Care Among Immigrant Mothers in New York City, 2016–2018
Source: J Urban Health. 2021 Nov 22;98(6):711–26. doi: 10.1007/s11524-021-00584-5 (PMC8688674; doi:10.1007/s11524-021-00584-5)
Supplement: Supplementary file 2 — Supplementary file2 (XLSX 13 kb) [file 11524_2021_584_MOESM2_ESM.xlsx]

## Sheet: Supp. Table A2
Supplemental Table A2. Unadjusted Prenatal Outcomes for Women Giving Birth in NYC, Immigrants Compared to U.S.-Born
	Delayed prenatal care (not in first trimester)		No or late prenatal care (third trimester)		No flu shot 12 months before birth		No dental cleaning during pregnancy
Overall	%	95% CI	%	95% CI	%	95% CI	%	95% CI
U.S.-born	12.6	10.9-14.4	1.2	0.7-1.9	43.7	41.2-46.1	49.1	46.7-51.6
Immigrant	15.1	13.4-16.9	3.6	2.9-4.6	39.1	36.8-41.4	63.8	61.5-66.0
Years in the U.S.
0-4 years	17.2	13.9-21.1	4.1	2.7-6.1	40.5	36.1-45.1	68.9	64.6-72.9
5-9 years	13.6	10.5-17.4	5	3.3-7.5	33.2	28.8-37.8	62.4	57.8-66.8
10+ years	14.8	12.4-17.6	2.7	1.8-4.1	42	38.6-45.5	61.3	57.9-64.5
World Bank Region
Caribbean	11	8.1-14.8	0.6	0.2-1.7	41.9	36.8-47.1	63	58.1-67.7
Central America	26.4	21.1-32.4	1.9	0.8-4.9	26.5	21.2-32.6	52.7	46.4-58.9
South America	21.6	16.5-27.8	1.2	0.3-3.9	38.6	32.2-45.4	63.2	56.6-69.3
Europe + Central Asia	6.4	3.6-10.9	3.5	1.8-6.7	64.9	58.6-70.6	57.8	51.6-63.7
Middle East + N. Africa	18.1	10.4-29.5	10.1	4.9-19.8	49.2	37.7-60.8	66.8	55.3-76.6
Sub-Saharan Africa	27.4	18.9-38.0	1	0.1-6.8	25	17.1-35.0	78.1	68.7-85.3
South Asia	15.3	10.4-22.0	8.2	5.0-13.2	29	22.6-36.3	68.7	61.7-75.0
East Asia + Pacific	7.7	5.0-11.8	8	5.4-11.8	34.9	29.7-40.6	71.9	66.7-76.7
World Bank Income
Low Income	19.9	12.8-29.6	5.6	2.7-11.3	33.9	25.7-43.3	70	61.1-77.6
Lower-Middle Income	18.6	14.6-23.2	6.2	4.2-9.2	36.6	31.7-41.8	67.5	62.6-72.0
Upper-Middle Income	14.8	12.7-17.2	2.7	1.8-3.8	39.5	36.5-42.6	63.5	60.5-66.4
High Income	8	4.9-12.7	2.9	1.4-6.0	43.5	37.1-50.0	55	48.6-61.3
