# Supplementary material for: Utilization of Maternal Health Care Among Immigrant Mothers in New York City, 2016–2018
Source: J Urban Health. 2021 Nov 22;98(6):711–26. doi: 10.1007/s11524-021-00584-5 (PMC8688674; doi:10.1007/s11524-021-00584-5)
Supplement: Supplementary file 3 — Supplementary file3 (XLSX 13 kb) [file 11524_2021_584_MOESM3_ESM.xlsx]

## Sheet: Supp. Table A3
Supplemental Table A3. Unadjusted Postpartum Outcomes for Women Giving Birth in NYC, Immigrants Compared to U.S.-Born
	No postpartum check-up		Lost insurance postpartum
Overall	%	95% CI	%	95% CI
U.S.-born	10.9	9.4-12.6	1	0.6-1.7
Immigrant	12.1	10.6-13.8	10.6	9.1-12.2
Years in the U.S.
0-4 years	15.4	12.3-19.0	12	9.2-15.6
5-9 years	9.9	7.4-13.2	8.8	6.4-12.1
10+ years	11.3	9.3-13.8	10.6	8.6-13.1
World Bank Region
Caribbean	14.9	11.6-19.0	5.1	3.3-7.9
Central America	16.2	12.0-21.5	36	29.6-43.1
South America	12.6	8.8-17.8	18.1	13.3-24.0
Europe + Central Asia	10.1	6.8-14.7	7.8	4.7-12.4
Middle East + N. Africa	18.3	10.8-29.4	4.3	1.1-15.6
Sub-Saharan Africa	8.4	4.4-15.5	4.8	1.9-11.7
South Asia	14.1	9.5-20.4	2.6	1.0-6.8
East Asia + Pacific	5.6	3.4-9.2	5.1	2.8-8.9
World Bank Income
Low Income	16.9	11.1-24.7	4.3	1.7-10.7
Lower-Middle Income	14.7	11.4-18.9	6.7	4.4-10.2
Upper-Middle Income	11.6	9.7-13.7	13.7	11.6-16.1
High Income	7.4	4.5-11.8	5.9	3.3-10.3
