# Supplementary material for: Utilization of Maternal Health Care Among Immigrant Mothers in New York City, 2016–2018
Source: J Urban Health. 2021 Nov 22;98(6):711–26. doi: 10.1007/s11524-021-00584-5 (PMC8688674; doi:10.1007/s11524-021-00584-5)
Supplement: Supplementary file 4 — Supplementary file4 (XLSX 12 kb) [file 11524_2021_584_MOESM4_ESM.xlsx]

## Sheet: Supp. Table A4
Supplemental Table A4. Adjusted Risk Differences, Immigrants Compared to U.S.-Born (Ref)a
	Adjusted for Insurance Type	Adjusted for Paternal Nativity	Adjusted for Maternal Education	Adjusted for Race and Ethnicity	Adjusted for Age and Parity	Adjusted for Comorbid-ities	Adjusted for Experience of Racial Discrimin-ation
Outcome	RD (95% CI)	RD (95% CI)	RD (95% CI)	RD (95% CI)	RD (95% CI)	RD (95% CI)	RD (95% CI)
Preconception
No healthcare visit 12 months before preg.	0.08 (0.05, 0.12)	0.09 (0.05, 0.13)	0.12 (0.08, 0.15)	0.11 (0.08, 0.15)	0.15 (0.12, 0.19)	0.16 (0.12, 0.19)	0.17 (0.13, 0.20)
No primary care visit (fam doc or OB/GYN)	0.05 (0.02, 0.08)	0.09 (0.04, 0.13)	0.10 (0.06, 0.13)	0.10 (0.07, 0.14)	0.13 (0.10, 0.16)	0.13 (0.10, 0.17)	0.14 (0.11, 0.18)
No regular checkup with fam doc	-0.00 (-0.04, 0.03)	0.05 (0.01, 0.09)	0.04 (0.00, 0.07)	0.05 (0.02, 0.09)	0.05 (0.02, 0.08)	0.05 (0.02, 0.09)	0.06 (0.03, 0.09)
No regular checkup with OB/GYN	0.11 (0.07, 0.14)	0.12 (0.08, 0.16)	0.14 (0.11, 0.18)	0.15 (0.12, 0.19)	0.18 (0.15, 0.22)	0.18 (0.15, 0.21)	0.19 (0.16, 0.22)
No visit for dental cleaning	0.12 (0.08, 0.15)	0.10 (0.06, 0.15)	0.14 (0.11, 0.17)	0.13 (0.09, 0.17)	0.18 (0.15, 0.21)	0.18 (0.15, 0.22)	0.19 (0.15, 0.22)
Prenatal
No or late prenatal care (third trimester)	0.01 (0.00, 0.02)	0.02 (0.01, 0.03)	0.02 (0.01, 0.03)	0.02 (0.01, 0.03)	0.02 (0.01, 0.03)	0.02 (0.01, 0.03)	0.02 (0.01, 0.03)
Delayed prenatal care (not in first trimester)	-0.01 (-0.04, 0.02)	0.00 (-0.03, 0.03)	0.00 (-0.02, 0.03)	0.02 (-0.01, 0.04)	0.02 (0.00, 0.05)	0.02 (-0.01, 0.05)	0.03 (0.00, 0.05)
No flu shot 12 months before birth	-0.06 (-0.10, -0.03)	-0.04 (-0.08, 0.00)	-0.05 (-0.08, -0.01)	-0.01 (-0.04, 0.03)	-0.05 (-0.08, -0.02)	-0.04 (-0.07, 0.00)	-0.05 (-0.08, -0.01)
No dental cleaning during pregnancy	0.12 (0.09, 0.16)	0.10 (0.05, 0.14)	0.13 (0.10, 0.16)	0.12 (0.08, 0.15)	0.14 (0.11, 0.18)	0.15 (0.11, 0.18)	0.14 (0.11, 0.18)
Postpartum
No postpartum check-up	-0.02 (-0.04, 0.01)	-0.01 (-0.04, 0.01)	-0.00 (-0.03, 0.02)	-0.001 (-0.03, 0.02)	0.01 (-0.01, 0.03)	0.01 (-0.01, 0.04)	0.01 (-0.01, 0.03)
Lost insurance postpartumb	–	0.07 (0.06, 0.09)	0.09 (0.07, 0.10)	0.09 (0.07, 0.11)	0.10 (0.08, 0.11)	0.10 (0.08, 0.11)	0.09 (0.08, 0.11)
a Unadjusted results can be found in Table 2
b Not adjusted for insurance type
